# Supplementary material for: Effects of Long-Term Fasting on Gut Microbiota, Serum Metabolome, and Their Association in Male Adults
Source: Nutrients. 2024 Dec 26;17(1):35. doi: 10.3390/nu17010035 (PMC11722564; doi:10.3390/nu17010035)
Supplement: Supplementary file 1 [file nutrients-17-00035-s001.zip]

Archive with 1 entries (1 files):
- nutrients-3353358-supplementary.pdf
